# Supplementary material for: Glucosamine links hyperglycemia to mTORC1 activation and glucose toxicity in diabetes
Source: JCI Insight. 2026 May 22;11(10):e197331. doi: 10.1172/jci.insight.197331 (PMC13232723; doi:10.1172/jci.insight.197331)
Supplement: Supplemental table 1 [file jciinsight-11-197331-s102.xlsx]

## Sheet: Table 1- MIDs
Table 1: Mass Isotopologue Distributions (MIDs) of key metabolites measured throughout the metabolomic analyses described in the manuscript.
Fig1 A	Kdney cortex
	WT	Akita	WT dapa	Ak dapa
Glucosamine +2	0.02319	0.016	0.021	0.0196
Glucosamine +4	0.02136	0.0164	0.01949	0.01358
Glucosamine +5	0.0125	0.015	0.0133	0.01244
Glucosamine +6	0.9429	0.9524	0.9461	0.9543
Fig1 A	Liver
	WT	Akita	WT dapa	Ak dapa
Glucosamine +2	0.01	0.011	0.00633	0.0067
Glucosamine +4	0.0131	0.01168	0.00796	0.0051
Glucosamine +5	0.0051	0.00896	0.00357	0.0032
Glucosamine +6	0.9715	0.9682	0.9821	0.98489
Fig1 A	Heart
	WT	Akita	WT dapa	Ak dapa
Glucosamine +6	1	1	1	1
Fig1 H	KPTCs- 13C-GlcN
	LG	HG
Glucosamine +2	0.0002	0.0016
Glucosamine +4	0.00175	0.00079
Glucosamine +5	0.0629	0.0611
Glucosamine +6	0.93499	0.9363
Fig 1I	Human islets
	LG	HG
Glucosamine +6	1	1
	LG	HG
UDP-GlcNAc +2	0.34	32.15,%
UDP-GlcNAc +4	0.0158	0.0113
UDP-GlcNAc +5	0.2203	0.1287
UDP-GlcNAc +6	0.3099	0.3266
UDP-GlcNAc +7	0.0331	0.0374
UDP-GlcNAc +8	0.0663	0.1405
UDP-GlcNAc +9	0.0046	0.0051
UDP-GlcNAc +11	0.0099	0.0285
Fig 2D	Min6 cells
	LG	HG	HG+Azaserine
Glucosamine +6	0	1	1

## Sheet: Table 2-Human islets donors
Table 2: Human islet donors
Islet preparation	1	2	3
Donors information
Unique identifier	HP-24167-01	HP-24069-01	HP-25213-01
Donor age (years)	35	47	68
Donor sex	Male	Male	Male
Donor BMI (kg/m2)	28.9	34.7	21.11
Donor HbA1c	0.059	0.055	0.052
Islet isolation centre	Prodo	Prodo	Prodo
Donor history of diabetes?	No	No	No
Donor cause of death	Anoxic event	Stroke	CVA
Islets information
Estimated purity (%)	0.9	0.95	0.9
Estimated viability (%)	0.95	0.95	0.95
Handpicked to purity?	Yes	Yes	Yes

## Sheet: Table 3-Primers
Table 3: Primers and siRNA pools used in this study
Primers
Gene	Forward		Reverse
Gfpt1	TTGCCAGTGACTTCTTGGATAG		TGTCTCGCCTGATTGACTAATG
Oga	GAGGCTTCCGTGTACAAGATT		GAGAGCAGTCCTCCTACTAACT
Ogt	GGGAATCACCCTACTTCACAC		GGCTCAAGGCATAGCAGAATA
Gnptab	CTCCCAAACCAGACTCACTATG		TAGGTCCCTTCAACTCCTCTT
Gnpnat1	TGTGCTAAGAGAGGGAGAGTAG		GGTAGACATTCAAGGGTGATCTT
Pgm3	TGCAGATGGTCACTTTCATCTC		GAGGTTCACACTTTCTCCAATCT
TxNIP	CAGAAGCTCCTCCTTGCTATATG		AGATAGGGCTGTCTTGAGAGT
Ccl2	GCTCAGCCAGATGCAGTTA		CTGCTGGTGATCCTCTTGTAG
Il2	GCAAGAGACTTCCATCCAGTT		TATCCTCTGTGAAGTCTCCTCTC
siRNA smart pool
Gene	Target sequence 1		Target sequence 2	Target sequence 3	Target sequence 4
Gfat-1	CCACCGAAUUAAACGAACU		GCUCAUACCCGUUGGGCGA	UGAUGCAAGUGCCGUGAUA	GGAGACAGAUUGCGGGGUU
Non-targeting pool	UGGUUUACAUGUCGACUAA		UGGUUUACAUGUUGUGUGA	UGGUUUACAUGUUUUCUGA	UGGUUUACAUGUUUUCCUA
