# Supplementary material for: Glucosamine links hyperglycemia to mTORC1 activation and glucose toxicity in diabetes
Source: JCI Insight. 2026 May 22;11(10):e197331. doi: 10.1172/jci.insight.197331 (PMC13232723; doi:10.1172/jci.insight.197331)
Supplement: Supporting data values [file jciinsight-11-197331-s103.xlsx]

## Sheet: Fig 1A
Fig 1A
	Glucosamine +2	Glucosamine +3	Glucosamine +5	Glucosamine +6
01_WT_kidney1_1	1.39778e+06	1.06259e+06	471206	4.83317e+07
02_WT_kidney2_1	1.56299e+06	1.35271e+06	460505	5.65823e+07
03_WT_kidney3_1	1.8094e+06	1.58196e+06	956198	5.98241e+07
04_WT_kidney4_1	1.42493e+06	1.14764e+06	1.05712e+06	7.41968e+07
05_WT_kidney5_1	1.3116e+06	1.50568e+06	1.08425e+06	6.36405e+07
06_WT_kidney6_1	1.37277e+06	1.60088e+06	942259	6.50381e+07
07_Akita_kidney1_1	2.21713e+06	1.26003e+06	1.32291e+06	1.11241e+08
08_Akita_kidney2_1	1.69221e+06	2.0014e+06	1.88812e+06	1.09506e+08
09_Akita_kidney3_1	2.32059e+06	2.32285e+06	2.35302e+06	1.23133e+08
10_Akita_kidney4_1	2.3864e+06	3.17137e+06	2.21582e+06	1.32321e+08
11_Akita_kidney5_1	1.94424e+06	2.03922e+06	1.83577e+06	1.34923e+08
12_Akita_kidney6_1	2.24827e+06	2.4551e+06	2.53336e+06	1.5388e+08
13_wt-dapa_kidney1_1	1.51767e+06	2.30148e+06	1.03251e+06	6.73566e+07
14_wt-dapa_kidney2_1	1.59869e+06	815399	981405	6.82429e+07
15_wt-dapa_kidney3_1	1.64904e+06	1.60712e+06	923418	7.3291e+07
16_wt-dapa_kidney4_1	1.64964e+06	1.72752e+06	1.29552e+06	7.0409e+07
17_wt-dapa_kidney5_1	1.65978e+06	1.58121e+06	1.06931e+06	7.66214e+07
18_wt-dapa_kidney6_1	1.45224e+06	796167	737030	7.35308e+07
19_akita-dapa_kidney1_1	2.31264e+06	1.18822e+06	1.23334e+06	9.84087e+07
20_akita-dapa_kidney2_1	1.51344e+06	1.31929e+06	1.36006e+06	8.28607e+07
21_akita-dapa_kidney4_1	1.81982e+06	1.34976e+06	1.3096e+06	8.35628e+07
22_akita-dapa_kidney5_1	2.0626e+06	689626	572698	7.71856e+07
23_akita-dapa_kidney6_1	1.53174e+06	1.50987e+06	1.19436e+06	8.18181e+07
24_akita-dapa_kidney7_1	1.2555e+06	1.19621e+06	1.00315e+06	8.58521e+07
	Glucosamine +2	Glucosamine +3	Glucosamine +4	Glucosamine +5	Glucosamine +6
07_Akita_kidney1_1	2.29206e+06	1.78116e+06	299463	1.98988e+06	5.80775e+07
08_Akita_kidney2_1	2.39826e+06	2.85992e+06	526212	2.94577e+06	6.26496e+07
09_Akita_kidney3_1	2.14817e+06	1.56468e+06	293488	1.51963e+06	6.35641e+07
10_Akita_kidney4_1	1.72534e+06	2.36867e+06	423364	2.47438e+06	8.0029e+07
11_Akita_kidney5_1	1.83075e+06	2.76449e+06	433721	2.77517e+06	8.04014e+07
12_Akita_kidney6_1	2.53836e+06	1.97104e+06	410784	2.09231e+06	6.17267e+07
13_Akita-insulin_kidney1_1	501992	464591	64351.4	304347	5.18088e+07
14_Akita-insulin_kidney2_1	415673	552592	78425.6	613184	4.42776e+07
15_Akita-insulin_kidney3_1	813096	1.25885e+06	180668	949866	6.8977e+07
16_Akita-insulin_kidney4_1	213454	225945	21520.6	257380	4.54107e+07
17_Akita-insulin_kidney5_1	986682	1.02983e+06	228206	712461	7.65543e+07
18_Akita-insulin_kidney6_1	855297	887863	158850	637861	5.05736e+07

## Sheet: Fig 1B
Fig 1B
liver
		Glucosamine +2	Glucosamine +3	Glucosamine +5	Glucosamine +6			Glucosamine +2	Glucosamine +3	Glucosamine +4	Glucosamine +5	Glucosamine +6
01_31_WT_liver1_1		1.28799e+06	1.5474e+06	402985	1.17322e+08		25_Akita_liver1_1	1.91283e+06	1.46608e+06	220329	1.48153e+06	1.26546e+08
02_32_WT_liver2_1		1.13757e+06	1.10191e+06	535887	1.24827e+08		26_Akita_liver2_1	1.76446e+06	2.67557e+06	431585	2.24937e+06	1.43836e+08
03_33_WT_liver3_1		1.18724e+06	1.22673e+06	725356	1.20471e+08		27_Akita_liver3_1	1.942e+06	1.49038e+06	319930	1.75029e+06	1.35482e+08
04_34_WT_liver4_1		1.00864e+06	1.56894e+06	682051	1.20848e+08		28_Akita_liver4_1	1.32953e+06	1.67008e+06	255145	1.61171e+06	1.29135e+08
05_35_WT_liver5_1		1.67219e+06	2.58808e+06	876638	1.27271e+08		29_Akita_liver5_1	1.49256e+06	2.2225e+06	294268	1.98974e+06	1.67375e+08
06_36_WT_liver6_1		1.47853e+06	2.01532e+06	696411	1.28692e+08		30_Akita_liver6_1	1.97563e+06	1.67059e+06	295065	1.42343e+06	1.39234e+08
07_37_Akita_liver1_1		1.85524e+06	1.00064e+06	849824	1.44886e+08		31_Akita-insulin_liver1_1	262479	261988	18778.1	351233	9.89799e+07
08_38_Akita_liver2_1		1.57086e+06	1.83212e+06	1.22358e+06	1.62194e+08		32_Akita-insulin_liver2_1	2.08052e+06	2.37728e+06	420232	995143	1.26308e+08
09_39_Akita_liver3_1		2.35233e+06	2.30131e+06	2.11663e+06	1.87918e+08		33_Akita-insulin_liver3_1	557504	1.05901e+06	109415	933023	1.13931e+08
10_40_Akita_liver4_1		1.92375e+06	2.66565e+06	2.05348e+06	1.556e+08		34_Akita-insulin_liver4_1	708473	964822	138341	630009	1.10644e+08
11_41_Akita_liver5_1		2.09175e+06	2.01698e+06	1.50609e+06	1.84506e+08		35_Akita-insulin_liver5_1	1.11157e+06	1.09706e+06	222797	779527	1.26754e+08
12_42_Akita_liver6_1		1.98568e+06	2.78387e+06	1.90799e+06	1.9903e+08		36_Akita-insulin_liver6_1	559235	782655	111247	924967	1.08196e+08
13_43_wt-dapa_liver1_1		1.11598e+06	2.19798e+06	537394	1.45913e+08
14_44_wt-dapa_liver2_1		1.02806e+06	558788	583517	1.60428e+08
15_45_wt-dapa_liver3_1		1.31124e+06	1.82099e+06	1.05969e+06	1.6283e+08
16_46_wt-dapa_liver4_1		786662	1.76407e+06	582328	1.51884e+08
17_47_wt-dapa_liver5_1		836219	772540	365301	1.49219e+08
18_48_wt-dapa_liver6_1		1.05427e+06	416801	320113	1.79736e+08
19_49_akita-dapa_liver1_1		1.14203e+06	578814	401602	1.61427e+08
20_50_akita-dapa_liver2_1		1.36703e+06	1.66132e+06	1.13673e+06	1.97259e+08
21_51_akita-dapa_liver4_1		1.33385e+06	982541	723727	1.76237e+08
22_52_akita-dapa_liver5_1		1.50084e+06	493555	111473	1.63081e+08
23_53_akita-dapa_liver6_1		727315	1.03375e+06	638978	1.83423e+08

## Sheet: Fig 1C
Fig 1 C
Heart
Fig1C		Glucosamine +6			Glucosamine +2	Glucosamine +3	Glucosamine +4	Glucosamine +5	Glucosamine +6
01_61_WT_heart1_1		1.50584e+07		43_Akita_heart1_1	620305	449720	82596.2	644123	1.42771e+07
02_62_WT_heart2_1		1.71934e+07		44_Akita_heart2_1	476603	843927	119821	1.04657e+06	2.17033e+07
03_63_WT_heart3_1		1.58359e+07		45_Akita_heart3_1	836307	511548	77134.4	911474	1.73652e+07
04_64_WT_heart4_1		2.46281e+07		46_Akita_heart4_1	412317	720936	93657.2	826150	1.70979e+07
05_65_WT_heart5_1		1.9261e+07		47_Akita_heart5_1	402834	646238	110604	900922	2.26565e+07
06_66_WT_heart6_1		2.35629e+07		48_Akita_heart6_1	796679	583172	114963	783374	1.70108e+07
07_67_Akita_heart1_1		2.98207e+07		49_Akita-insulin_heart1_1	31551.7	51612.4	2442.31	85193.1	9.7901e+06
08_68_Akita_heart2_1		3.47347e+07		50_Akita-insulin_heart2_1	46633.9	79087.9	14907.2	104490	7.65801e+06
09_69_Akita_heart3_1		3.56289e+07		51_Akita-insulin_heart3_1	136283	259623	48356.2	271253	1.15854e+07
10_70_Akita_heart4_1		3.16118e+07		52_Akita-insulin_heart4_1	33068.8	16262.1	1558.76	71880.8	8.5815e+06
11_71_Akita_heart5_1		3.97803e+07		53_Akita-insulin_heart5_1	232096	212154	34417.1	255601	1.4852e+07
12_72_Akita_heart6_1		3.66233e+07		54_Akita-insulin_heart6_1	179510	225598	41942.7	775930	1.56756e+07
13_73_wt-dapa_heart1_1		2.21763e+07
14_74_wt-dapa_heart2_1		1.69682e+07
15_75_wt-dapa_heart3_1		2.31416e+07
16_76_wt-dapa_heart4_1		2.00069e+07
17_77_wt-dapa_heart5_1		2.23839e+07
18_78_wt-dapa_heart6_1		2.04646e+07
19_79_akita-dapa_heart1_1		2.8216e+07
20_80_akita-dapa_heart2_1		2.89209e+07
21_81_akita-dapa_heart4_1		3.25326e+07
22_82_akita-dapa_heart5_1		2.3007e+07
23_83_akita-dapa_heart6_1		3.11947e+07
24_84_akita-dapa_heart7_1		2.56859e+07

## Sheet: Fig 1F
wt	fbg=5.6-6.1	fbg=6.1-7	fbg>7
176490	93911	235070	292810
269530	104190	301180	206780
228740	148940	368940	198840
198800	64790	245380	273260
238220	116170	242830	278560
162210	290470	210880	161450
193440	178900	272390	223490
146630	327310	327520	258680
213260	396340	257920	240510
193900	162760	273080	272930
234890	191130	216930	423060
238440	61602	192410	496600
136510	239480	424950	154160
246790	186590	206130	257660
123300	292150	201460	213410
146230	259530	295720	173270
250910	261900	209430	205440
173480	206680	336020	300530
179280	93911	169700	330990
94498	104960	351080	430660

## Sheet: Fig 1G
FBG	N-Acetylglucosamine 1-Phosphate
4.75	176490
5.06	269530
5.36	228740
4.6	198800
5.34	238220
4.76	162210
5.59	193440
4.32	146630
5.06	213260
4.59	193900
4.73	234890
5.25	238440
5.34	136510
5.45	246790
4.63	123300
4.35	146230
4.75	250910
5	173480
4.39	179280
4.29	94498
5.75	93911
5.63	104190
5.66	148940
5.7	64790
5.97	116170
5.82	290470
5.6	178900
5.82	327310
5.86	396340
5.75	162760
5.69	191130
5.76	61602
5.69	239480
5.86	186590
5.6	292150
5.87	259530
5.6	261900
5.69	206680
5.62	93911
6.02	104960
6.95	235070
6.14	301180
6.4	368940
6.35	245380
6.23	242830
6.45	210880
6.51	272390
6.36	327520
6.31	257920
6.73	273080
6.35	216930
6.68	192410
6.55	424950
6.42	206130
6.27	201460
6.15	295720
6.39	209430
6.65	336020
6.25	169700
6.17	351080
11.52	292810
13.15	206780
10.39	198840
10.63	273260
7.2	278560
16.6	161450
8.71	223490
7.66	258680
11.06	240510
9.32	272930
12.75	423060
7.63	496600
11.83	154160
13.17	257660
8.63	213410
11.59	173270
15.75	205440
7.33	300530
14.36	330990
13.45	430660

## Sheet: Fig 1H
Hba1c	N-Acetylglucosamine 1-Phosphate
171.62	176490
161.94	269530
125.89	228740
152.37	198800
193.24	238220
166.13	162210
124.81	193440
138.23	146630
187.55	213260
169.48	193900
188.75	234890
195.61	238440
132.8	136510
130.3	246790
178.55	123300
207.53	146230
138.94	250910
150.38	173480
198.86	179280
177.51	94498
194.1	93911
157.35	104190
200.65	148940
158.2	64790
197.8	116170
154.19	290470
205.21	178900
200.37	327310
190.11	396340
209.53	162760
218.81	191130
191.1	61602
177.04	239480
193.78	186590
173.66	292150
166.95	259530
227.86	261900
220.67	206680
204.08	93911
184.82	104960
253.1	235070
213.44	301180
263.48	368940
238.61	245380
241.35	242830
240.15	210880
211.51	272390
216.18	327520
240.16	257920
213.97	273080
251.77	216930
207.31	192410
216.65	424950
187.19	206130
232.96	201460
209.36	295720
214.52	209430
250.82	336020
205.48	169700
229.6	351080
266.08	292810
237.22	206780
226.46	198840
262.18	273260
256.35	278560
272.31	161450
275.59	223490
238.63	258680
223.55	240510
240.28	272930
230.71	423060
246.85	496600
241.44	154160
192.84	257660
263.13	213410
282.92	173270
250.08	205440
279.55	300530
264.64	330990
274.04	430660

## Sheet: Fig 1I
HOMA B	N-Acetylglucosamine 1-Phosphate
61.22	176490
68.71	269530
58.12	228740
83.41	198800
41.77	238220
74.52	162210
48.19	193440
125.25	146630
68.41	213260
94.04	193900
75.33	234890
50.12	238440
50.88	136510
55.2	246790
79.6	123300
103.8	146230
83.37	250910
73.13	173480
102.16	179280
130.16	94498
46.92	93911
45.38	104190
51.25	148940
51.33	64790
47.48	116170
34.59	290470
61.32	178900
35.39	327310
51.57	396340
49.86	162760
56.35	191130
43.98	61602
51.06	239480
44.91	186590
55.92	292150
48.13	259530
47.81	261900
45.39	206680
50.02	93911
44.56	104960
39.01	235070
51.69	301180
42.05	368940
36.47	245380
46.07	242830
37.19	210880
42.24	272390
39.9	327520
47.72	257920
40.62	273080
39.54	216930
36.75	192410
43.35	424950
38.85	206130
37.77	201460
47.47	295720
37.55	209430
37.88	336020
37.75	169700
43.17	351080
15.14	292810
13.67	206780
19.47	198840
19.13	273260
37.34	278560
10.21	161450
23.53	223490
31.36	258680
18.98	240510
21.97	272930
14.54	423060
35.51	496600
16.47	154160
12.57	257660
28.63	213410
17.75	173270
12.14	205440
34.34	300530
11.99	330990
15.33	430660

## Sheet: Fig 1J
HOMA IR	N-Acetylglucosamine 1-Phosphate
0.81	176490
1.21	269530
1.29	228740
0.94	198800
0.91	238220
0.99	162210
1.25	193440
0.99	146630
1.2	213260
1.05	193900
0.97	234890
1.02	238440
1.11	136510
1.3	246790
0.93	123300
0.85	146230
1.1	250910
1.22	173480
0.89	179280
0.98	94498
1.35	93911
1.21	104190
1.39	148940
1.43	64790
1.56	116170
1.04	290470
1.6	178900
1.06	327310
1.58	396340
1.43	162760
1.56	191130
1.27	61602
1.41	239480
1.38	186590
1.46	292150
1.49	259530
1.25	261900
1.26	206680
1.32	93911
1.5	104960
2.08	235070
1.86	301180
1.73	368940
1.47	245380
1.74	242830
1.57	210880
1.84	272390
1.61	327520
1.88	257920
1.96	273080
1.59	216930
1.74	192410
1.92	424950
1.62	206130
1.46	201460
1.72	295720
1.54	209430
1.76	336020
1.44	169700
1.58	351080
3.11	292810
3.85	206780
3.1	198840
3.22	273260
2.21	278560
4.94	161450
2.37	223490
2.22	258680
3.53	240510
2.65	272930
3.81	423060
2.49	496600
3.61	154160
3.56	257660
2.82	213410
3.7	173270
5.21	205440
2.14	300530
4.16	330990
4.56	430660

## Sheet: Fig 1K
Fig 1K
KPTCs- 13C-GlcN
	Glucosamine +5	Glucosamine +6
01_LG_KPTCs1_1	2.88797e+07	3.9843e+08
02_LG_KPTCs2_1	2.63883e+07	3.69079e+08
03_LG_KPTCs3_1	3.4474e+07	4.78495e+08
04_LG_KPTCs4_1	3.20576e+07	4.4057e+08
05_HG_KPTCs1_1	2.45843e+08	3.34317e+09
06_HG_KPTCs2_1	2.48556e+08	3.35332e+09
07_HG_KPTCs3_1	2.56671e+08	3.4921e+09
08_HG_KPTCs4_1	2.55471e+08	3.50144e+09
KPTCs- 15N-GlcN
	Glucosamine +1
01_LG_KPTCs1_1	178828
02_LG_KPTCs2_1	193613
03_LG_KPTCs3_1	211326
04_LG_KPTCs4_1	265916
05_HG_KPTCs1_1	476399
06_HG_KPTCs2_1	514343
07_HG_KPTCs3_1	565791
08_HG_KPTCs4_1	432883

## Sheet: Fig 1L
Fig 1I
	Human islets
	LG	HG
Glucosamine +6	186371	958813
	LG	HG
UDP-GlcNAc +2	686352	862654
UDP-GlcNAc +4	32095.9	30361.4
UDP-GlcNAc +5	444785	345352			0	0
UDP-GlcNAc +6	625629	876300
UDP-GlcNAc +7	66831.5	100365
UDP-GlcNAc +8	133749	376958
UDP-GlcNAc +9	9313.78	13885.7

[truncated: 52 more sheets: Fig 1M, Fig 2A, Fig 2B, Fig 2C, Fig 2D, Fig 4A, Fig 4B, Fig 4C, Fig 4D, Fig 4E, Fig 4F, Fig 4G, Fig 5A, Fig 5B, Fig 5C, Fig 5D, Fig 5E, Fig 6A, Fig 6B, Fig 6C …]
